# Supplementary material for: A New Advanced and Validated Method for the Determination of Potentially Toxic Metals and Trace and Ultra-Trace Elements in Peritoneal Fluid to Assess the Health Risks of Women with Gynecological Pathologies
Source: Toxics. 2023 Apr 23;11(5):399. doi: 10.3390/toxics11050399 (PMC10222011; doi:10.3390/toxics11050399)
Supplement: Supplementary file 1 [file toxics-11-00399-s001.zip]

Archive with 1 entries (1 files):
- toxics-2328999-supplementary.pdf
